# Supplementary material for: Mass Yields, Antioxidant and Anti-DU145 Prostate Cancer Cell Proliferation Properties of ProSoy Soymilk as Affected by Extraction Methods and Cooking
Source: Antioxidants (Basel). 2024 Jun 21;13(7):755. doi: 10.3390/antiox13070755 (PMC11273802; doi:10.3390/antiox13070755)
Supplement: Supplementary file 1 [file antioxidants-13-00755-s001.zip]

Archive with 1 entries (1 files):
- antioxidants-3025918-supplementary.pdf
